# Supplementary material for: Biases in Viral Metagenomics-Based Detection, Cataloguing and Quantification of Bacteriophage Genomes in Human Faeces, a Review
Source: Microorganisms. 2021 Mar 4;9(3):524. doi: 10.3390/microorganisms9030524 (PMC8000950; doi:10.3390/microorganisms9030524)
Supplement: Supplementary file 1 [file microorganisms-09-00524-s001.zip]

Archive with 3 entries (2 files):
- microorganisms-1110961-supplementary/
- microorganisms-1110961-supplementary/figure2_rscript.R
- microorganisms-1110961-supplementary/small_methods_tbl.csv
