# Supplementary material for: Biases in Viral Metagenomics-Based Detection, Cataloguing and Quantification of Bacteriophage Genomes in Human Faeces, a Review
Source: Microorganisms. 2021 Mar 4;9(3):524. doi: 10.3390/microorganisms9030524 (PMC8000950; doi:10.3390/microorganisms9030524)
Supplement: Supplementary file 1 [file microorganisms-09-00524-s001.zip › microorganisms-1110961-supplementary/small_methods_tbl.csv]

Study_ID	Method	Buffer_used	Filter	Nuclease	PEG	MDA	RT	TFF	CsCl	Chloroform	Sequencing	RNA_viruses
d’Humières et al. (2019)	Method I	PBS	2.0 µM, 0.45 µM, 0.22 µM, Ultrafiltration	DNase	FALSE	FALSE	FALSE	FALSE	FALSE	FALSE	Illumina	FALSE
	Method II	PBS	2.0 µM, 0.45 µM, 0.22 µM, Ultrafiltration	DNase	FALSE	FALSE	FALSE	FALSE	FALSE	FALSE	Illumina	FALSE
	Method III	PBS	2.0 µM, 0.45 µM, 0.22 µM	DNase	FALSE	TRUE	FALSE	FALSE	TRUE	FALSE	Illumina	FALSE
	Method IV	PBS	2.0 µM, 0.45 µM	DNase	TRUE	FALSE	FALSE	FALSE	FALSE	FALSE	Illumina	FALSE
	Method V	PBS	2.0 µM, 0.45 µM	DNase	FALSE	FALSE	FALSE	FALSE	FALSE	FALSE	Illumina	FALSE
Shkoporov et al. (2018)		SM	0.45 µM	DNase, RNase	TRUE	TRUE	TRUE	FALSE	FALSE	TRUE	Illumina	TRUE
Manrique et al. (2016)		SM	0.45 µM	DNase	FALSE	FALSE	FALSE	FALSE	FALSE	FALSE	Illumina	FALSE
Ly et al. (2016)		SM	0.45 µM, 0.2 µM	DNase	FALSE	TRUE	FALSE	FALSE	TRUE	FALSE	Ion Semiconductor sequencing	FALSE
Monaco et al. (2016)		SM	0.45 µM, 0.22 µM (x2)	DNase	FALSE	TRUE	FALSE	FALSE	FALSE	TRUE	Illumina	FALSE
Lim et al. (2015)		PBS	0.45 µM	No	FALSE	TRUE	TRUE	FALSE	FALSE	FALSE	Illumina	TRUE
Norman et al. (2015)		SM	None	DNase	FALSE	TRUE	FALSE	FALSE	FALSE	TRUE	Illumina	FALSE
Reyes et al. (2015)		SM	0.45 µM, 0.22 µM	DNase	FALSE	TRUE	FALSE	FALSE	TRUE	TRUE	454 sequencing	FALSE
Minot et al. (2013)		SM	0.22 µM, Ultrafiltration	DNase	FALSE	TRUE	FALSE	FALSE	FALSE	TRUE	Illumina	FALSE
Minot et al. (2011)		SM	0.22 µM	DNase	FALSE	TRUE	FALSE	FALSE	TRUE	TRUE	454 sequencing	FALSE
Reyes et al. (2010)		SM	0.45 µM, 0.22 µM	DNase	FALSE	TRUE	FALSE	FALSE	TRUE	TRUE	454 sequencing	FALSE
Zhang et al. (2005)		SM	Nitrex filter	DNase, RNase	FALSE	FALSE	FALSE	TRUE	FALSE	FALSE	Invitrogen	TRUE
Breitbart et al. (2003)		PBS	Nitrex filter	No	FALSE	FALSE	FALSE	TRUE	TRUE	FALSE	Psmart vector, MC12 cells and AmpL2 forward primer	FALSE
